# Supplementary material for: Mouse Models of Achromatopsia in Addressing Temporal “Point of No Return” in Gene-Therapy
Source: Int J Mol Sci. 2021 Jul 28;22(15):8069. doi: 10.3390/ijms22158069 (PMC8347118; doi:10.3390/ijms22158069)
Supplement: Supplementary file 1 [file ijms-22-08069-s001.zip]

Archive with 1 entries (1 files):
- ijms-1297742-supplementary.pdf
